# Supplementary material for: Charting New Territory: Systematic Evaluation of the Drug Potential of N‑Trifluoromethyl Amides, Ureas & Carbamates
Source: J Med Chem. 2026 Jul 3;69(14):17319–41. doi: 10.1021/acs.jmedchem.6c01299 (PMC13403232; doi:10.1021/acs.jmedchem.6c01299)
Supplement: Supplementary file 1 [file jm6c01299_si_001.csv]

Compound_ID	SMILES	logD7.4	chromlogD7.4	solubility [µM]	HLM CLint [µL/min/mg]	HLM-N CLint [µL/min/mg]	MDCK Papp [10^-6cm/s]	hPPB [% free]	rat heps Clint u [µL/min/mg]	HLM Clint u [µL/min/mg]	hu heps CLint [µL/min/10^6]	Caco-2 Papp [10^-6cm/s]	Caco-2 ER	Half life at 25?°C in aqueous media at pH 1.0 [d]	Half life at 25?°C in aqueous media at pH 7.4 [d]	Half life at 25?°C in aqueous media at pH 10.0 [d]	amount of parent compound left after 18 h in human plasma at 37 °C [%]	bioavailability F [%]	unbound clearance [mL/min/kg]	Vssu [L/kg]	AUCu [µM*h]	effective half-life [h]	rat PPB [% free]	Fabs [%]	CYP2C19 [IC50 µM]	CYP2D6 [IC50 µM]	CYP2C9 [IC50 µM]	CYP3A4 [IC50 µM]	CYP1A2 [IC50 µM]
1a	OC(C(CC1=CC=CC=C1)NC(CCCC)=O)=O	-0.8		160	<3.9	<3.9
1b	OC(C(CC1=CC=CC=C1)N(C)C(CCCC)=O)=O	0.4		168	<3.9	<3.9
1c	OC(C(CC1=CC=CC=C1)N(C(F)(F)F)C(CCCC)=O)=O			1	22	<3.9
2a	O=C(NC1=CC=C(NC(C2=CC=CC=C2)=O)C=C1)C3=CC=CC=C3	3		1	5.8	4.5
2b	O=C(N(C)C1=CC=C(N(C)C(C2=CC=CC=C2)=O)C=C1)C3=CC=CC=C3	2		26	55	13
2c	O=C(N(C(F)(F)F)C1=CC=C(N(C(F)(F)F)C(C2=CC=CC=C2)=O)C=C1)C3=CC=CC=C3	3.5		3	61	69
3a	O=C(C1=CC=C(CN2CCOCC2)C=C1)NC3=CC(OC)=C(OC)C(OC)=C3	1.9		108	<3.9	<3.9
3b	O=C(C1=CC=C(CN2CCOCC2)C=C1)N(C)C3=CC(OC)=C(OC)C(OC)=C3	1.2		180	25	<3.9
3c	O=C(C1=CC=C(CN2CCOCC2)C=C1)N(C(F)(F)F)C3=CC(OC)=C(OC)C(OC)=C3	2.4		149	163	59	19
4a	O=C(C1CC1)NC2=CC(OC)=C(OC)C(OC)=C2	1.7		167	23	<3.9
4b	O=C(C1CC1)N(C)C2=CC(OC)=C(OC)C(OC)=C2	1.4		1	<3.9	<3.9
4c	O=C(C1CC1)N(C(F)(F)F)C2=CC(OC)=C(OC)C(OC)=C2	2		1	195	190	38
5a	O=C(N1CC(O)C1)NCC2=CC=C(OC)C=C2	0.7		115	<3.9	<3.9
5b	O=C(N1CC(O)C1)N(C)CC2=CC=C(OC)C=C2	0.5		134	<3.9	<3.9
5c	O=C(N1CC(O)C1)N(C(F)(F)F)CC2=CC=C(OC)C=C2	1.5		124	10	<3.9	29
6a	O=C(N1CCCC(O)C1)NCC2=CC=C(OC)C=C2	1		134	<3.9	<3.9	8
6b	O=C(N1CCCC(O)C1)N(C)CC2=CC=C(OC)C=C2	1.4		196	<3.9	<3.9	22
6c	O=C(N1CCCC(O)C1)N(C(F)(F)F)CC2=CC=C(OC)C=C2	1.6		2	31	<3.9	15
7a	O=C(N1CCN(C)C(C1)=O)NCC2=CC=C(OC)C=C2	0.5		200	<3.9	<3.9	5
7b	O=C(N1CCN(C)C(C1)=O)N(C)CC2=CC=C(OC)C=C2	1.1		200	<3.9	<3.9	12
7c	O=C(N1CCN(C)C(C1)=O)N(C(F)(F)F)CC2=CC=C(OC)C=C2	1.7		7	17	<3.9	18
8a	O=C(NCC#N)NCC1=CC=C(OC)C=C1	1.4		155	<3.9	<3.9	10
8b	O=C(NCC#N)N(C)CC1=CC=C(OC)C=C1	1		163	<3.9	<3.9	15
8c	O=C(NCC#N)N(C(F)(F)F)CC1=CC=C(OC)C=C1	1.6		6	20	<3.9	16
9a	O=C(OCC1=CN=CC=C1)N(C)[C@@H]2C(OCC2)=O	0.6		3	<3.9	<3.9	19
9b	O=C(OCC1=CN=CC=C1)N(C(F)(F)F)C2C(OCC2)=O	1.4		1	4.4	<3.9	18
10a	CC(N(C(F)(F)F)C[C@H]1CN(C2=CC=C(N3CCOCC3=O)C=C2)C(O1)=O)=O	0.1 (0.1)	1.1 (0.1)	>900				97 (4)	<1.0	49 (7)	54 (7)	44 (14)	1.7 (0.1)	5 (1)	34 (22)	<1	91 (9)								>30	>30	>30	>30	>30
10b	O=C(C1CC1)N(C(F)(F)F)C[C@H]2CN(C3=CC=C(N4CCOCC4=O)C=C3)C(O2)=O	0.8 (0.1)	2.0 (0.1)	292 (206)				70 (2)	7.2 (1.4)	19 (3)	40 (2)	80 (24)		>60	>60	2 (1)	98 (2)
10c	O=C(CC1=CC=CC=C1)N(C(F)(F)F)C[C@H]2CN(C3=CC=C(N4CCOCC4=O)C=C3)C(O2)=O													20 (1)	10 (3)	<1	85 (5)
10d	O=C(C1=CC=CC=C1)N(C(F)(F)F)C[C@H]2CN(C3=CC=C(N4CCOCC4=O)C=C3)C(O2)=O													22 (5)	23 (3)	<1	75 (11)
10e	CC(N(C)C[C@H]1CN(C2=CC=C(N3CCOCC3=O)C=C2)C(O1)=O)=O	-1.0 (0.1)	-0.8 (0.0)	>900				100	<3.1	<1.0	<1.0	2.5 (0.3)	7.7 (0.9)	17 (3)	>60	15 (0.2)	100
10f	CC(N(C(C)C)C[C@H]1CN(C2=CC=C(N3CCOCC3=O)C=C2)C(O1)=O)=O	-0.3 (0.1)	0.2 (0.1)	>900				98 (4)	<1.1	<4.6	<1.1	13 (2)	4.3 (0.6)
10g	O=C(C1CC1)N(C)C[C@H]2CN(C3=CC=C(N4CCOCC4=O)C=C3)C(O2)=O	-0.3 (0.1)	0.0 (0.1)	>900				100	2.7 (1.4)	<3.1	<1.2	11 (0.5)		>60	>60	19 (0.4)	98 (3)
10h	O=C(C1CC1)N(C(C)C)C[C@H]2CN(C3=CC=C(N4CCOCC4=O)C=C3)C(O2)=O	0.4 (0.1)	1.2 (0.1)	>900				96 (7)	8.1 (1.2)	9.8 (3.2)	<1.1	38 (2)
11a	CC(N(C1=CC=C(O)C=C1)C(F)(F)F)=O													5 (2)	>60	3 (1)	67 (5)
11b	O=C(C1CC1)N(C2=CC=C(O)C=C2)C(F)(F)F													>60	>60	>60	94 (7)
11c	O=C(CC1=CC=CC=C1)N(C2=CC=C(O)C=C2)C(F)(F)F													12 (3)	42 (5)	3 (0)	94 (6)
11d	O=C(C1=CC=CC=C1)N(C2=CC=C(O)C=C2)C(F)(F)F													>60	>60	6 (3)	68 (2)
12a	CC1=NC=C([N+]([O-])=O)N1CCOC(N(C(F)(F)F)C)=O	1.3 (0.1)	1.9 (0.1)	>900				82 (15)	29 (7)	9.8 (2)	6.5 (0.4)	80 (10)	0.9 (0.1)	>60	>60	<1	94 (4)								>30	>30	>30	>30	>30
12b	CC1=NC=C([N+]([O-])=O)N1CCOC(N(C(F)(F)F)C2CC2)=O	1.8 (0.1)	2.7 (0.1)	>900				55 (2)	52 (20)	33 (4)	20 (3)	80 (3)	0.8 (0.1)	>60	>60	5 (1)	99 (1)								>30	>30	>30	>30	>30
12c	CC1=NC=C([N+]([O-])=O)N1CCOC(N(C(F)(F)F)CC2=CC=CC=C2)=O													>60	>60	2 (0)	92 (8)
12d	CC1=NC=C([N+]([O-])=O)N1CCOC(N(C(F)(F)F)C2=CC=CC=C2)=O													>60	>60	2 (0)	96 (4)
12e	CC1=NC=C([N+]([O-])=O)N1CCOC(N(C)C)=O	0.4 (0.2)	0.1 (0.1)	>900				92 (13)	12 (4)	<3.6	<1.2	77 (6)	0.9 (0.1)	>60	>60	>60	100
12f	CC1=NC=C([N+]([O-])=O)N1CCOC(N(C(C)C)C)=O	1.2 (0.1)	1.4 (0.1)	>900				83 (3)	46 (4)	11 (2)	2.0 (0.4)	78 (5)	0.9 (0.1)
12g	CC1=NC=C([N+]([O-])=O)N1CCOC(N(C)C2CC2)=O	1.0 (0.1)	1.0 (0.1)	>900				100	40 (13)	13 (3)	3.8 (0.8)	87 (8)	0.8 (0.1)	>60	>60	>60	96 (8)
12h	CC1=NC=C([N+]([O-])=O)N1CCOC(N(C(C)C)C2CC2)=O	1.8 (0.1)	2.4 (0.1)	790 (94)				58 (8)	158 (23)	210 (55)	26 (5)	79 (15)	1.0 (0.0)
13a	O=C(N(C(F)(F)F)C)OCCN1CCN(C(CN2C(C=C(Cl)C=C3)=C3SC2=O)=O)CC1													>60	>60	2 (0)	92 (11)
13b	O=C(N(C(F)(F)F)C1CC1)OCCN2CCN(C(CN3C(C=C(Cl)C=C4)=C4SC3=O)=O)CC2													>60	>60	6 (0)	99 (1)
13c	O=C(N(C(F)(F)F)CC1=CC=CC=C1)OCCN2CCN(C(CN3C(C=C(Cl)C=C4)=C4SC3=O)=O)CC2													>60	16 (1)	2 (0)	98 (2)
13d	O=C(N(C(F)(F)F)C1=CC=CC=C1)OCCN2CCN(C(CN3C(C=C(Cl)C=C4)=C4SC3=O)=O)CC2													>60	12 (0)	3 (0)	95 (6)
14a	O=C(N(C(F)(F)F)C)OC1=CC=C(NC(C)=O)C=C1													5 (0)	>60	<1	6 (4)
14b	O=C(N(C(F)(F)F)C1CC1)OC2=CC=C(NC(C)=O)C=C2													7 (0)	>60	<1	21 (4)
14c	O=C(N(C(F)(F)F)CC1=CC=CC=C1)OC2=CC=C(NC(C)=O)C=C2													9 (0)	>60	<1	48 (1)
14d	O=C(N(C(F)(F)F)C1=CC=CC=C1)OC2=CC=C(NC(C)=O)C=C2													10 (0)	39 (2)	<1	84 (1)
15a	O=C(N(C(F)(F)F)C)N1CCN(C2=C(F)C=C(C(C(C(O)=O)=CN3C4CC4)=O)C3=C2)CC1	1.2 (0.1)	3.4 (0.2)	59 (13)				24 (2)	<1.3	<5.8	<1.1	78 (13)		4 (0)	>60	>60	100 (1)	129 (44)	97 (58)	12 (3)	0.50 (0.18)	1.9	9	100	>30	>30	>30	>30	>30
15b	O=C(N(C(F)(F)F)C1CC1)N2CCN(C3=C(F)C=C(C(C(C(O)=O)=CN4C5CC5)=O)C4=C3)CC2	1.6 (0.1)	3.8 (0.2)	7.0 (0.6)				15 (2)	<1.4	13 (2)	<1.4	101 (2)		10 (4)	>60	>60	100 (0)	32 (16)	44 (3)	10 (5)	0.25 (0.13)	4.2	22	36
15c	O=C(N(C(F)(F)F)CC1=CC=CC=C1)N2CCN(C3=C(F)C=C(C(C(C(O)=O)=CN4C5CC5)=O)C4=C3)CC2														>60	>60	100 (0)
15d	O=C(N(C(F)(F)F)C1=CC=CC=C1)N2CCN(C3=C(F)C=C(C(C(C(O)=O)=CN4C5CC5)=O)C4=C3)CC2													>60	>60	>60	100 (0)
15e	O=C(N(C)C)N1CCN(C2=C(F)C=C(C(C(C(O)=O)=CN3C4CC4)=O)C3=C2)CC1	0.6 (0.1)	1.9 (0.1)	>900				42 (7)	<1.1	<3.4	<1.1	71 (9)						100 (27)	47 (8)	4.7 (0.1)	0.44 (0.11)	1.7	32	100
15f	O=C(N(C(C)C)C)N1CCN(C2=C(F)C=C(C(C(C(O)=O)=CN3C4CC4)=O)C3=C2)CC1	1.4 (0.1)	2.9 (0.3)	169				27 (5)	4.3 (3.2)	49 (5)	1.6 (0.6)	84 (17)						52 (15)	144 (72)	10 (2)	0.07 (0.02)	1.2	14	74
15g	O=C(N(C)C1CC1)N2CCN(C3=C(F)C=C(C(C(C(O)=O)=CN4C5CC5)=O)C4=C3)CC2	1.0 (0.2)	2.1 (0.2)	709 (120)				38 (10)	<1.2	12 (2)	<1.2	66 (10)						76 (14)	72 (17)	5.7 (1.2)	0.42 (0.06)	1.3	22	98
15h	O=C(N(C(C)C)C1CC1)N2CCN(C3=C(F)C=C(C(C(C(O)=O)=CN4C5CC5)=O)C4=C3)CC2	1.8 (0.1)	3.6 (0.2)	4.2 (1.5)				23 (4)	22 (6)	>350	51 (8)	102 (3)						7.0 (4.2)	244 (5)	6.4 (0.4)	0.01 (0.01)	0.4	21	25
16a	O=C(N(C(F)(F)F)C)N1CCN(S(C2=CC(C(N3)=NC4=C(N(C)N=C4CCC)C3=O)=C(OCC)C=C2)(=O)=O)CC1													8 (2)	>60 (4)	>60	95 (8)
16b	O=C(N(C(F)(F)F)C1CC1)N2CCN(S(C3=CC(C(N4)=NC5=C(N(C)N=C5CCC)C4=O)=C(OCC)C=C3)(=O)=O)CC2														>60	>60	100 (1)
16c	O=C(N(C(F)(F)F)CC1=CC=CC=C1)N2CCN(S(C3=CC(C(N4)=NC5=C(N(C)N=C5CCC)C4=O)=C(OCC)C=C3)(=O)=O)CC2													14 (0)	>60	51 (7)	99 (2)
16d	O=C(N(C(F)(F)F)C1=CC=CC=C1)N2CCN(S(C3=CC(C(N4)=NC5=C(N(C)N=C5CCC)C4=O)=C(OCC)C=C3)(=O)=O)CC2													>60	>60	>60	95 (5)
18	FC(N(C(F)(F)F)C[C@H]1CN(C2=CC=C(N3CCOCC3=O)C=C2)C(O1)=O)=O
20	FC(N(C1=CC=C(OCC=C)C=C1)C(F)(F)F)=O
S6	O=C(O1)N(C2=CC=C(N3CCOCC3=O)C=C2)C[C@@H]1CN=C=S
S7	C=CCOC(C=C1)=CC=C1N=C=S
S8	FC(N(C(F)(F)F)C1=CC(OC)=C(OC)C(OC)=C1)=O
S9	FC(N(C(F)(F)F)CC1=CC=C(OC)C=C1)=O
S10	O=C(O[C@@H](CNC(C)=O)C1)N1C(C=C2)=CC=C2N3CCOCC3=O
S11	O=C(O[C@@H](CNC(C1CC1)=O)C2)N2C(C=C3)=CC=C3N4CCOCC4=O
S12	O=C(O[C@@H](CNC(CC1=CC=CC=C1)=O)C2)N2C(C=C3)=CC=C3N4CCOCC4=O
S13	O=C(O[C@@H](CNC(C1=CC=CC=C1)=O)C2)N2C(C=C3)=CC=C3N4CCOCC4=O
S14	O=C(O[C@@H](CN(C)C(CC1=CC=CC=C1)=O)C2)N2C(C=C3)=CC=C3N4CCOCC4=O													24 (6)	>60	20 (1)	100
S15	O=C(O[C@@H](CN(C)C(C1=CC=CC=C1)=O)C2)N2C(C=C3)=CC=C3N4CCOCC4=O													37 (10)	>60	17 (1)	100
S16	O=C(O[C@@H](CNC(C)C)C1)N1C(C=C2)=CC=C2N3CCOCC3=O
S17	O=C(OCCN1C([N+]([O-])=O)=CN=C1C)N(C)CC2=CC=CC=C2													>60	>60	>60	95 (4)
S18	O=C(OCCN1C([N+]([O-])=O)=CN=C1C)N(C)C2=CC=CC=C2													>60	>60	>60	96 (2)
S19	CN(C)C(OCCN1CCN(C(CN2C(C=C(Cl)C=C3)=C3SC2=O)=O)CC1)=O													>60	>60	32 (2)	98 (6)
S20	CN(C1CC1)C(OCCN2CCN(C(CN3C(C=C(Cl)C=C4)=C4SC3=O)=O)CC2)=O													>60	>60	>60	100
S21	CN(CC1=CC=CC=C1)C(OCCN2CCN(C(CN3C(C=C(Cl)C=C4)=C4SC3=O)=O)CC2)=O													>60	>60	>60	98 (4)
S22	CN(C1=CC=CC=C1)C(OCCN2CCN(C(CN3C(C=C(Cl)C=C4)=C4SC3=O)=O)CC2)=O													>60	>60	>60	100
S23	CC(NC1=CC=C(OC(N(C)C)=O)C=C1)=O													12 (5)	>60	>60	97 (4)
S24	CC(NC1=CC=C(OC(N(C)C2CC2)=O)C=C1)=O													7.9 (2.8)	>60	>60	98 (2)
S25	CC(NC1=CC=C(OC(N(C)CC2=CC=CC=C2)=O)C=C1)=O													15 (3)	>60	>60	99 (1)
S26	CC(NC1=CC=C(OC(N(C)C2=CC=CC=C2)=O)C=C1)=O													9.1 (0.2)	>60	>60	99 (1)
S27	CC(N(C1=CC=C(O)C=C1)C)=O													>60	>60	>60	100
S28	O=C(C1CC1)N(C2=CC=C(O)C=C2)C													>60	>60	>60	100
S29	O=C(CC1=CC=CC=C1)N(C2=CC=C(O)C=C2)C													>60	>60	>60	98 (3)
S30	O=C(C1=CC=CC=C1)N(C2=CC=C(O)C=C2)C													>60	>60	>60	99 (1)
